# Supplementary material for: Interfacial-Water-Modulated Photoluminescence of Single-Layer WS2 on Mica
Source: Int J Mol Sci. 2023 Feb 9;24(4):3492. doi: 10.3390/ijms24043492 (PMC9963566; doi:10.3390/ijms24043492)
Supplement: Supplementary file 1 [file ijms-24-03492-s001.zip]

Archive with 1 entries (1 files):
- ijms-2160830-supplementary.pdf
